# Supplementary material for: Mapping AI regulation in health care with the Health & AI Policy Index
Source: NPJ Digit Med. 2026 May 25;9:413. doi: 10.1038/s41746-026-02734-y (PMC13226646; doi:10.1038/s41746-026-02734-y)
Supplement: Supplementary file 2 — Supplementary_Data_1_HAPI_snapshot Submission 3 [file 41746_2026_2734_MOESM2_ESM.xlsx]

## Sheet: Consolidated Policies
Policy Name/Number	Module	Policy Type	Issuing Body/State	Date Issued/Passed/Significantly Updated	Impact	Keyword Tags	Stakeholder Tags	Link to Text
S06953 – Responsible AI Safety and Education (RAISE) Act	State	Law	NY	2025-12-19	Low	Safety & Risk; Transparency & Governance	Providers & Health Systems; Developers & Vendors; Regulators & Government	https://www.nysenate.gov/legislation/bills/2025/S6953/amendment/B
S07599 – Automated Decision-Making in Government Agencies	State	Law	NY	2025-12-19	Medium	Safety & Risk; Transparency & Governance; Equity & Bias; Privacy & Data	Patients & Public; Providers & Health Systems; Payers & Purchasers; Developers & Vendors; Regulators & Government	https://www.nysenate.gov/legislation/bills/2025/S7599/amendment/C
SB243 – Companion Chatbots	State	Law	CA	2025-10-13	High	Safety & Risk; Clinical Quality & Efficacy; Transparency & Governance; Equity & Bias	Patients & Public; Providers & Health Systems; Regulators & Government	https://leginfo.legislature.ca.gov/faces/billNavClient.xhtml?bill_id=202520260SB243
AB489 – Health Care Professions: Deceptive Terms or Letters: Artificial Intelligence	State	Law	CA	2025-10-11	Medium	Transparency & Governance; Clinical Quality & Efficacy; Safety & Risk	Providers & Health Systems; Patients & Public; Regulators & Government	https://leginfo.legislature.ca.gov/faces/billStatusClient.xhtml?bill_id=202520260AB489
AB979 – California Cybersecurity Integration Center: Artificial Intelligence	State	Law	CA	2025-10-03	Low	Safety & Risk; Privacy & Data	Providers & Health Systems; Developers & Vendors; Regulators & Government	https://leginfo.legislature.ca.gov/faces/billStatusClient.xhtml?bill_id=202520260AB979
SB53 – Artificial Intelligence Models: Large Developers	State	Law	CA	2025-09-29	Low	Safety & Risk; Transparency & Governance	Providers & Health Systems; Developers & Vendors; Regulators & Government	https://leginfo.legislature.ca.gov/faces/billStatusClient.xhtml?bill_id=202520260SB53
H125 – Continuing Budget Operations	State	Law	NC	2025-08-06	Low		Payers & Purchasers; Regulators & Government	https://www.ncleg.gov/Sessions/2025/Bills/House/PDF/H125v5.pdf
HB1806 – Wellness and Oversight for Psychological Resources Act	State	Law	IL	2025-08-01	High	Safety & Risk	Patients & Public; Developers & Vendors	https://www.ilga.gov/Legislation/PublicActs/View/104-0054
HB2748 – Relating to the Use of Nursing Titles	State	Law	OR	2025-07-25	Medium	Safety & Risk; Transparency & Governance	Providers & Health Systems; Patients & Public; Developers & Vendors	https://olis.oregonlegislature.gov/liz/2025R1/Downloads/MeasureDocument/HB2748/Enrolled
HJR7 – Directing The Artificial Intelligence Commission To Work In Collaboration With The Secretary Of State...	State	Law	DE	2025-07-23	Low		Providers & Health Systems; Developers & Vendors; Regulators & Government	https://legis.delaware.gov/BillDetail?LegislationId=142629
HB96 – State Operating Appropriations for FY 2026-27	State	Law	OH	2025-06-30	Low	Transparency & Governance	Payers & Purchasers; Regulators & Government	https://www.legislature.ohio.gov/legislation/136/hb96
HB3936 – Restriction on AI from Covered Vendors	State	Law	OR	2025-06-24	Medium	Privacy & Data; Transparency & Governance	Providers & Health Systems; Payers & Purchasers; Developers & Vendors; Regulators & Government	https://olis.oregonlegislature.gov/liz/2025R1/Downloads/MeasureDocument/HB3936/Enrolled
HB149 – An Act Relating to Regulation of the Use of Artificial Intelligence Systems...	State	Law	TX	2025-06-22	Medium	Transparency & Governance	Providers & Health Systems; Developers & Vendors; Regulators & Government	https://capitol.texas.gov/tlodocs/89R/billtext/html/HB00149F.htm
SB1188 – Electronic Health Record Requirements	State	Law	TX	2025-06-20	Medium	Privacy & Data	Providers & Health Systems; Developers & Vendors	https://capitol.texas.gov/tlodocs/89R/billtext/html/SB01188F.htm
SB815 – Automated Systems in Health Benefit Claims Process	State	Law	TX	2025-06-20	High	Safety & Risk; Clinical Quality & Efficacy; Equity & Bias; Transparency & Governance	Payers & Purchasers; Providers & Health Systems; Patients & Public; Regulators & Government	https://capitol.texas.gov/tlodocs/89R/billtext/html/SB00815F.htm
LD1727 – AI Chatbot Disclosure in Consumer Transactions	State	Law	ME	2025-06-12	Low	Transparency & Governance; Safety & Risk	Patients & Public; Providers & Health Systems; Developers & Vendors; Regulators & Government	https://legislature.maine.gov/legis/bills/display_ps.asp?LD=1727&snum=132
HR313 – Memorializes the United States Congress to Take Action Relative to the Use of Artificial Intelligence in Health Care	State	House Resolution	LA	2025-06-11	Low	Safety & Risk; Transparency & Governance	Providers & Health Systems; Developers & Vendors	https://www.legis.la.gov/legis/ViewDocument.aspx?d=1424170
LB77 – Adopt the Ensuring Transparency in Prior Authorization Act and Provide for Insurance and Medicaid Coverage of Biomarker Testing	State	Law	NE	2025-06-06	High	Safety & Risk; Transparency & Governance	Payers & Purchasers; Providers & Health Systems; Patients & Public; Regulators & Government	https://legiscan.com/NE/text/LB77/2025
AB406 – Mental & Behavioral Health; AI Restrictions	State	Law	NV	2025-06-06	High	Safety & Risk	Providers & Health Systems; Patients & Public; Developers & Vendors; Regulators & Government	https://www.leg.state.nv.us/Session/83rd2025/Bills/AB/AB406_EN.pdf
SB742 – Establishes a Data Sharing and Governance Working Group within the Office of Enterprise Technology Services	State	Law	HI	2025-06-03	Low	Privacy & Data; Transparency & Governance	Providers & Health Systems; Regulators & Government	https://data.capitol.hawaii.gov/sessions/session2025/bills/SB742_.HTM
HB820 – Health Insurance – Utilization Review - Use of Artificial Intelligence	State	Law	MD	2025-05-20	High	Clinical Quality & Efficacy	Providers & Health Systems; Patients & Public; Regulators & Government	https://mgaleg.maryland.gov/2025RS/Chapters_noln/CH_747_hb0820t.pdf
HB2175 – Prior Authorization; Claims	State	Law	AZ	2025-05-12	High	Safety & Risk; Transparency & Governance	Payers & Purchasers; Providers & Health Systems; Regulators & Government	https://apps.azleg.gov/BillStatus/BillOverview/81873
A3008 – Algorithmic Pricing & Artificial Intelligence Companions	State	Law	NY	2025-05-09	Medium	Safety & Risk; Clinical Quality & Efficacy; Transparency & Governance; Equity & Bias	Patients & Public; Providers & Health Systems; Regulators & Government	https://www.nysenate.gov/legislation/bills/2025/S3008/amendment/C
HB178 – Limit Government Use of AI Systems	State	Law	MT	2025-05-08	Medium	Transparency & Governance	Payers & Purchasers; Regulators & Government	https://bills.legmt.gov/#/laws/bill/2/LC1339
SB2280 – Prior Authorization Reform Act	State	Law	ND	2025-04-24	Medium		Patients & Public; Regulators & Government	https://ndlegis.gov/assembly/69-2025/regular/documents/25-1180-05000.pdf
HB956 – Consumer Protection – Workgroup on Artificial Intelligence Implementation	State	Law	MD	2025-04-22	Low	Transparency & Governance	Providers & Health Systems; Developers & Vendors	https://mgaleg.maryland.gov/2025RS/Chapters_noln/CH_105_hb0956e.pdf
HJ4 – Interim Study of Artificial Intelligence	State	Joint Resolution	MT	2025-04-22	Low		Patients & Public; Developers & Vendors; Regulators & Government	https://bills.legmt.gov/#/laws/bill/2/LC1493
HB1876 – Regarding the Ownership of Model Training and Content Generated by a Generative Artificial Intelligence Tool	State	Law	AR	2025-04-21	Low	Privacy & Data	Providers & Health Systems	https://arkleg.state.ar.us/Acts/FTPDocument?path=%2FACTS%2F2025R%2FPublic%2F&file=927.pdf&ddBienniumSession=2025%2F2025R
HB2342 – Blockchain Technology; Regulation; Computational power	State	Law	AZ	2025-04-18	Low		Developers & Vendors	https://apps.azleg.gov/billStatus/BillOverview/84088
HB1958 – To Require Public Entities to Create a Policy Concerning the Authorized Use of Artificial Intelligence	State	Law	AR	2025-04-17	Medium	Transparency & Governance	Providers & Health Systems	https://arkleg.state.ar.us/Acts/FTPDocument?path=%2FACTS%2F2025R%2FPublic%2F&file=848.pdf&ddBienniumSession=2025%2F2025R
SB212 – Right to Compute Act	State	Law	MT	2025-04-17	Medium	Safety & Risk; Transparency & Governance	Providers & Health Systems; Developers & Vendors	https://bills.legmt.gov/#/laws/bill/2/LC0292
HB2313 – Prohibiting the Use of the Artificial Intelligence Platform DeepSeek and other Artificial Intelligence Platforms...	State	Law	KS	2025-04-10	High	Privacy & Data	Providers & Health Systems; Patients & Public; Developers & Vendors; Regulators & Government	https://kslegislature.gov/li/b2025_26/measures/hb2313/
HB178 – Nursing Practice Changes	State	Law	NM	2025-04-08	High	Safety & Risk; Clinical Quality & Efficacy; Transparency & Governance	Providers & Health Systems; Patients & Public; Regulators & Government; Developers & Vendors	https://legiscan.com/NM/text/HB178/2025
SR391 – Senate Study Committee on Artificial Intelligence and Digital Currency	State	Joint Resolution	GA	2025-04-02	Low		Providers & Health Systems; Regulators & Government	https://legiscan.com/GA/text/SR391/2025
SB0226 – Artificial Intelligence Consumer Protection Amendments	State	Law	UT	2025-03-27	Medium	Privacy & Data	Providers & Health Systems; Patients & Public; Developers & Vendors	https://le.utah.gov/~2025/bills/static/SB0226.html
HB0452 – Artificial Intelligence Amendments	State	Law	UT	2025-03-25	High	Transparency & Governance	Providers & Health Systems; Developers & Vendors; Regulators & Government	https://le.utah.gov/~2025/bills/static/HB0452.html
SB0332 – Artificial Intelligence Revisions	State	Law	UT	2025-03-25	Medium		Providers & Health Systems; Developers & Vendors	https://le.utah.gov/~2025/bills/static/SB0332.html
SB4 – An Act Relating to Protection of Information and Declaring an Emergency	State	Law	KY	2025-03-24	Medium	Transparency & Governance	Patients & Public; Developers & Vendors	https://apps.legislature.ky.gov/record/25rs/sb4.html
SB2426 – Artificial Intelligence Regulation (AIR) Task Force	State	Law	MS	2025-03-18	Low	Transparency & Governance	Providers & Health Systems; Patients & Public; Regulators & Government	https://legiscan.com/MS/text/SB2426/2025
HM2 – LESC Artificial Intelligence Work Group	State	House Memorial	NM	2025-01-29	Low			https://legiscan.com/NM/text/HM2/2025
S07543 – Legislative Oversight of Automated Decision-Making in Government Act (LOADinG Act)	State	Law	NY	2024-12-21	Medium	Transparency & Governance	Payers & Purchasers; Developers & Vendors; Regulators & Government	https://www.nysenate.gov/legislation/bills/2023/S7543/amendment/B
SB896 – Generative Artificial Intelligence Accountability Act	State	Law	CA	2024-09-29	Medium	Safety & Risk	Providers & Health Systems; Patients & Public; Developers & Vendors	https://leginfo.legislature.ca.gov/faces/billNavClient.xhtml?bill_id=202320240SB896
SB1120 – Physicians Make Decisions Act	State	Law	CA	2024-09-28	High		Patients & Public; Regulators & Government	https://leginfo.legislature.ca.gov/faces/billNavClient.xhtml?bill_id=202320240SB1120
SB1223 – Consumer Privacy: Sensitive Personal Information: Neural Data	State	Law	CA	2024-09-28	Medium	Privacy & Data	Providers & Health Systems	https://leginfo.legislature.ca.gov/faces/billNavClient.xhtml?bill_id=202320240SB1223
AB2885 – Artificial Intelligence	State	Law	CA	2024-09-28	Low		Providers & Health Systems; Developers & Vendors; Regulators & Government	https://leginfo.legislature.ca.gov/faces/billNavClient.xhtml?bill_id=202320240AB2885
AB3030 – Health Care Services: Artificial Intelligence	State	Law	CA	2024-09-28	High	Safety & Risk	Patients & Public	https://leginfo.legislature.ca.gov/faces/billNavClient.xhtml?bill_id=202320240AB3030
AB2013 – Generative Artificial Intelligence: Training Data Transparency	State	Law	CA	2024-09-28	Medium	Privacy & Data; Transparency & Governance	Providers & Health Systems; Developers & Vendors; Regulators & Government	https://leginfo.legislature.ca.gov/faces/billNavClient.xhtml?bill_id=202320240AB2013
AB1282 – Mental Health: Impacts of Social Media	State	Law	CA	2024-09-28	Low		Providers & Health Systems; Patients & Public	https://leginfo.legislature.ca.gov/faces/billNavClient.xhtml?bill_id=202320240AB1282
SB942 – California AI Transparency Act	State	Law	CA	2024-09-19	High	Transparency & Governance	Providers & Health Systems; Patients & Public	https://leginfo.legislature.ca.gov/faces/billNavClient.xhtml?bill_id=202320240SB942
S3432 – Next New Jersey Program Act	State	Law	NJ	2024-07-25	Low		Providers & Health Systems	https://pub.njleg.gov/Bills/2024/PL24/49_.HTM
HB333 – An Act to Amend Title 29 of the Delaware Code Relating to the Artificial Intelligence Commission	State	Law	DE	2024-07-17	Low	Transparency & Governance	Developers & Vendors	https://legis.delaware.gov/json/BillDetail/GenerateHtmlDocumentEngrossment?engrossmentId=36232&docTypeId=6
HB1688 – Use of AI by State Agencies	State	Law	NH	2024-07-12	Medium	Safety & Risk; Transparency & Governance	Patients & Public; Developers & Vendors	https://legiscan.com/NH/text/HB1688/id/3013035#:~:text=AN%20ACT%20relative%20to%20the%20use%20of%20artificial%20intelligence%20by%20state%20agencies.&text=This%20bill%20prohibits%20state%20agencies,surveil%20members%20of%20the%20public.
HR170 – Directing the Joint State Government Commission to Establish an Advisory Committee...	State	House Resolution	PA	2024-07-03	Low		Providers & Health Systems; Developers & Vendors; Regulators & Government	https://legiscan.com/PA/text/HR170/2023
SB24-205 – Consumer Protections for Artificial Intelligence	State	Law	CO	2024-05-17	Medium	Safety & Risk	Providers & Health Systems; Patients & Public; Regulators & Government	https://leg.colorado.gov/sites/default/files/2024a_205_signed.pdf
SB818 – Artificial Intelligence Governance Act of 2024	State	Law	MD	2024-05-09	Medium	Safety & Risk; Transparency & Governance	Regulators & Government	https://mgaleg.maryland.gov/2024RS/Chapters_noln/CH_496_sb0818e.pdf
SB487 – JCOTS study on AI use by public bodies	State	Law	VA	2024-04-08	Low	Privacy & Data; Transparency & Governance	Providers & Health Systems; Developers & Vendors	https://lis.virginia.gov/cgi-bin/legp604.exe?241+sum+SB487
SB7018 – Health Care Innovation Council and Revolving Loan Program	State	Law	FL	2024-03-22	Low		Providers & Health Systems; Developers & Vendors	https://www.flsenate.gov/Session/Bill/2024/7018/BillText/er/HTML
SB5838 – Establishing an Artificial Intelligence Task Force	State	Law	WA	2024-03-18	Low	Transparency & Governance	Providers & Health Systems; Developers & Vendors	https://lawfilesext.leg.wa.gov/biennium/2023-24/Pdf/Bills/Session%20Laws/Senate/5838-S2.SL.pdf#page=1
SB0149 – Artificial Intelligence Amendments	State	Law	UT	2024-03-13	Medium	Transparency & Governance	Providers & Health Systems; Patients & Public; Developers & Vendors	https://le.utah.gov/~2024/bills/static/SB0149.html
SB0150 – Artificial Intelligence and Cybersecurity	State	Law	IN	2024-03-13	Low		Regulators & Government	https://iga.in.gov/legislative/2024/bills/senate/150
HB5690 – Creating a West Virginia Task Force on Artificial Intelligence	State	Law	WV	2024-03-04	Low	Transparency & Governance	Providers & Health Systems; Developers & Vendors	https://www.wvlegislature.gov/Bill_Text_HTML/2024_SESSIONS/RS/bills/hb5690%20enr.pdf
HR3 – Creating a Select Committee on Artificial Intelligence	State	Law	WV	2024-01-10	Low	Transparency & Governance; Privacy & Data	Regulators & Government; Providers & Health Systems; Payers & Purchasers	https://legiscan.com/WV/text/HR3/id/2879132
AB302 – Department of Technology: High-Risk Automated Decision Systems: Inventory	State	Law	CA	2023-10-13	Medium	Transparency & Governance	Payers & Purchasers; Regulators & Government	https://leginfo.legislature.ca.gov/faces/billNavClient.xhtml?bill_id=202320240AB302
SB01103 – An Act Concerning Artificial Intelligence, Automated Decision-Making and Personal Data Privacy	State	Law	CT	2023-06-07	Medium	Privacy & Data	Patients & Public	https://www.cga.ct.gov/2023/act/Pa/pdf/2023PA-00016-R00SB-01103-PA.PDF
SCR179 – Urging Congress To Begin A Discussion Considering The Benefits And Risks Of Artificial Intelligence Technologies	State	Joint Resolution	HI	2023-05-22	Low	Safety & Risk	Regulators & Government	https://www.capitol.hawaii.gov/sessions/session2023/bills/SCR179_HD1_.pdf
HB203 – Consumer Protection in Eye Care Act (Tele-Optometry Assessment Mechanisms)	State	Law	GA	2023-05-02	Medium	Clinical Quality & Efficacy; Safety & Risk; Transparency & Governance	Patients & Public; Providers & Health Systems; Developers & Vendors; Regulators & Government	https://legiscan.com/GA/bill/HB203/2023
H6654 – Consumer Protection in Eye Care Act (Assessment Mechanisms)	State	Law	RI	2022-06-29	Medium	Clinical Quality & Efficacy; Safety & Risk; Transparency & Governance	Patients & Public; Providers & Health Systems; Developers & Vendors; Regulators & Government	https://legiscan.com/RI/bill/H6654/2022
H0410 – Use and Oversight of AI in State Government	State	Law	VT	2022-05-24	Medium	Transparency & Governance	Developers & Vendors	https://legislature.vermont.gov/Documents/2022/Docs/ACTS/ACT132/ACT132%20Act%20Summary.pdf
AB133 – Health	State	Law	CA	2021-07-27	Medium		Providers & Health Systems; Patients & Public; Developers & Vendors	https://leginfo.legislature.ca.gov/faces/billNavClient.xhtml?bill_id=202120220AB133
SB21-169 – Protecting Consumers from Unfair Discrimination in Insurance Practices	State	Law	CO	2021-07-06	Medium	Equity & Bias; Safety & Risk; Transparency & Governance; Privacy & Data	Patients & Public; Payers & Purchasers; Developers & Vendors; Regulators & Government	https://leg.colorado.gov/bills/sb21-169
HB2154 – Patient Access to Intelligent Personal Assistants	State	Law	VA	2021-03-18	High	Privacy & Data; Equity & Bias	Providers & Health Systems; Patients & Public	https://lis.virginia.gov/cgi-bin/legp604.exe?211+sum+HB2154
SJR71 – Artificial Intelligence Committee to Study and Advise Governor and Legislature on State Policy Issues	State	Joint Resolution	AL	2019-05-21	Low	Transparency & Governance		https://legiscan.com/AL/text/SJR71/2019
H0378 – Artificial Intelligence Task Force	State	Law	VT	2018-05-21	Low	Privacy & Data	Patients & Public; Developers & Vendors	https://legislature.vermont.gov/Documents/2018/Docs/ACTS/ACT137/ACT137%20As%20Enacted.pdf
HB2300 – Mental Health Clinical Advisory Group Algorithms (ORS 414.359)	State	Law	OR	2017-08-02	Medium	Safety & Risk; Clinical Quality & Efficacy; Transparency & Governance	Patients & Public; Providers & Health Systems; Payers & Purchasers; Regulators & Government	https://olis.oregonlegislature.gov/liz/2017R1/Measures/Overview/HB2300
Request for Information – Accelerating the Adoption and Use of Artificial Intelligence as Part of Clinical Care	Federal	Request for Information	Department of Health and Human Services	2025-12-23	Low	Clinical Quality & Efficacy; Safety & Risk; Transparency & Governance; Equity & Bias	Providers & Health Systems; Patients & Public; Payers & Purchasers; Developers & Vendors; Regulators & Government	https://www.federalregister.gov/d/2025-23641
OMB Memorandum M-26-04 – Increasing Public Trust in Artificial Intelligence Through Unbiased AI Principles	Federal	Memorandum	Office of Management and Budget	2025-12-11	Medium	Safety & Risk; Equity & Bias; Transparency & Governance; Clinical Quality & Efficacy	Regulators & Government; Developers & Vendors; Providers & Health Systems; Patients & Public	https://www.whitehouse.gov/wp-content/uploads/2025/12/M-26-04-Increasing-Public-Trust-in-Artificial-Intelligence-Through-Unbiased-AI-Principles-1.pdf
Executive Order 14365 – Ensuring a National Policy Framework for Artificial Intelligence	Federal	Executive Order	Executive Office of the President	2025-12-11	High	Safety & Risk; Equity & Bias; Transparency & Governance	Regulators & Government; Providers & Health Systems; Payers & Purchasers; Developers & Vendors; Patients & Public	https://www.whitehouse.gov/presidential-actions/2025/12/eliminating-state-law-obstruction-of-national-artificial-intelligence-policy/
Executive Order 14355 – Unlocking Cures for Pediatric Cancer with Artificial Intelligence	Federal	Executive Order	Executive Office of the President	2025-09-30	Medium	Clinical Quality & Efficacy; Privacy & Data; Transparency & Governance	Regulators & Government; Developers & Vendors; Providers & Health Systems; Patients & Public	https://www.federalregister.gov/documents/2025/10/07/2025-19495/unlocking-cures-for-pediatric-cancer-with-artificial-intelligence
CDC's Vision for Using Artificial Intelligence in Public Health	Federal	Strategy	Centers for Disease Control and Prevention	2025-08-22	Medium	Safety & Risk; Privacy & Data; Transparency & Governance; Equity & Bias	Regulators & Government; Providers & Health Systems; Patients & Public; Developers & Vendors	https://www.cdc.gov/data-modernization/php/ai/cdcs-vision-for-use-of-artificial-intelligence-in-public-health.html
Executive Order 14319 – Preventing Woke AI in the Federal Government	Federal	Executive Order	Executive Office of the President	2025-07-28	Low		Providers & Health Systems; Payers & Purchasers; Developers & Vendors; Regulators & Government	https://www.federalregister.gov/documents/2025/07/28/2025-14217/preventing-woke-ai-in-the-federal-government
Winning the Race: America's AI Action Plan	Federal	Action Plan	The White House	2025-07-23	Low	Safety & Risk; Clinical Quality & Efficacy; Transparency & Governance; Privacy & Data	Developers & Vendors; Regulators & Government; Providers & Health Systems; Payers & Purchasers; Patients & Public	https://www.whitehouse.gov/wp-content/uploads/2025/07/Americas-AI-Action-Plan.pdf
OMB Memorandum M-25-21 – Accelerating Federal Use of AI through Innovation, Governance, and Public Trust	Federal	Memorandum	Office of Management and Budget	2025-04-03	High	Safety & Risk; Privacy & Data; Transparency & Governance; Equity & Bias	Regulators & Government; Providers & Health Systems; Developers & Vendors; Patients & Public	https://www.whitehouse.gov/wp-content/uploads/2025/02/M-25-21-Accelerating-Federal-Use-of-AI-through-Innovation-Governance-and-Public-Trust.pdf
OMB Memorandum M-25-22 – Driving Efficient Acquisition of Artificial Intelligence in Government	Federal	Memorandum	Office of Management and Budget	2025-04-03	Medium	Safety & Risk; Privacy & Data; Transparency & Governance	Regulators & Government; Developers & Vendors; Providers & Health Systems; Payers & Purchasers	https://www.whitehouse.gov/wp-content/uploads/2025/02/M-25-22-Driving-Efficient-Acquisition-of-Artificial-Intelligence-in-Government.pdf
Executive Order 14179 – Removing Barriers to American Leadership in Artificial Intelligence	Federal	Executive Order	Executive Office of the President	2025-01-23	Medium	Safety & Risk; Transparency & Governance	Regulators & Government; Developers & Vendors; Providers & Health Systems; Patients & Public	https://www.whitehouse.gov/presidential-actions/2025/01/removing-barriers-to-american-leadership-in-artificial-intelligence/
Strategic Plan for the Use of Artificial Intelligence in Health, Human Services, and Public Health	Federal	Strategic Plan	Department of Health and Human Services	2025-01-10	Medium	Clinical Quality & Efficacy; Safety & Risk; Privacy & Data; Transparency & Governance; Equity & Bias	Regulators & Government; Providers & Health Systems; Patients & Public; Payers & Purchasers; Developers & Vendors	https://www.hhs.gov/sites/default/files/hhs-artificial-intelligence-strategy.pdf
OMB Memorandum M-24-18 – Advancing the Responsible Acquisition of Artificial Intelligence in Government	Federal	Memorandum	Office of Management and Budget	2024-09-24	Medium	Safety & Risk; Privacy & Data; Transparency & Governance; Clinical Quality & Efficacy	Regulators & Government; Developers & Vendors; Providers & Health Systems; Patients & Public; Payers & Purchasers	https://www.whitehouse.gov/wp-content/uploads/2024/10/M-24-18-AI-Acquisition-Memorandum.pdf
Nondiscrimination on the Basis of Disability in Programs or Activities Receiving Federal Financial Assistance (Section 504)	Federal	Final Rule	Department of Health and Human Services	2024-05-09	Medium	Equity & Bias	Providers & Health Systems; Patients & Public; Regulators & Government	https://www.federalregister.gov/documents/2024/05/09/2024-09237/nondiscrimination-on-the-basis-of-disability-in-programs-or-activities-receiving-federal-financial
Nondiscrimination on the Basis of Disability in Programs or Activities Receiving Federal Financial Assistance	Federal	Final Rule	Department of Health and Human Services	2024-05-09	Medium	Equity & Bias	Providers & Health Systems; Patients & Public; Regulators & Government	https://www.federalregister.gov/documents/2024/05/09/2024-09237/nondiscrimination-on-the-basis-of-disability-in-programs-or-activities-receiving-federal-financial
OMB Memorandum M‑24‑10 – Advancing Governance, Innovation, and Risk Management for Agency Use of AI	Federal	Memorandum	Office of Management and Budget	2024-03-28	Medium	Safety & Risk; Transparency & Governance; Equity & Bias	Payers & Purchasers; Developers & Vendors; Regulators & Government	https://www.whitehouse.gov/wp-content/uploads/2024/03/M-24-10-Advancing-Governance-Innovation-and-Risk-Management-for-Agency-Use-of-Artificial-Intelligence.pdf
Executive Order 14120 – Advancing Women's Health Research and Innovation	Federal	Executive Order	Executive Office of the President	2024-03-18	Low	Privacy & Data; Clinical Quality & Efficacy; Equity & Bias	Providers & Health Systems; Patients & Public; Regulators & Government	https://www.federalregister.gov/documents/2024/03/21/2024-06123/advancing-womens-health-research-and-innovation
Executive Order 14117 – Preventing Access to Americans’ Bulk Sensitive Personal Data and U.S. Government‑Related Data by Countries of Concern	Federal	Executive Order	Executive Office of the President	2024-02-28	Medium	Privacy & Data	Payers & Purchasers; Developers & Vendors	https://www.federalregister.gov/documents/2024/03/01/2024-04573/preventing-access-to-americans-bulk-sensitive-personal-data-and-united-states-government-related
Executive Order 14110 – Safe, Secure, and Trustworthy Development and Use of Artificial Intelligence	Federal	Executive Order	Executive Office of the President	2023-10-30	Low	Safety & Risk; Transparency & Governance; Clinical Quality & Efficacy; Equity & Bias	Providers & Health Systems; Patients & Public; Payers & Purchasers; Developers & Vendors; Regulators & Government	https://www.federalregister.gov/documents/2023/11/01/2023-24283/safe-secure-and-trustworthy-development-and-use-of-artificial-intelligence
National Artificial Intelligence Research and Development Strategic Plan – 2023 Update	Federal	Strategy	National AI Initiative Office	2023-05-23	Low		Regulators & Government	https://www.nitrd.gov/pubs/National-Artificial-Intelligence-Research-and-Development-Strategic-Plan-2023-Update.pdf
Executive Order 14091 – Further Advancing Racial Equity and Support for Underserved Communities Through the Federal Government	Federal	Executive Order	Executive Office of the President	2023-02-16	Low	Equity & Bias	Providers & Health Systems; Patients & Public; Payers & Purchasers; Regulators & Government	https://www.federalregister.gov/documents/2023/02/22/2023-03779/further-advancing-racial-equity-and-support-for-underserved-communities-through-the-federal
Public Law 117-207 (SB2551) – Artificial Intelligence Training for the Acquisition Workforce Act	Federal	Enacted Law	U.S. Congress	2022-10-17	Medium		Providers & Health Systems; Payers & Purchasers; Developers & Vendors; Regulators & Government	https://www.congress.gov/117/plaws/publ207/PLAW-117publ207.pdf
Blueprint for an AI Bill of Rights	Federal	Guidance	OSTP	2022-10-04	Low	Equity & Bias	Providers & Health Systems; Patients & Public; Developers & Vendors	https://bidenwhitehouse.archives.gov/ostp/ai-bill-of-rights/
Advancing Biotechnology and Biomanufacturing Innovation for a Sustainable, Safe, and Secure American Bioeconomy	Federal	Executive Order	Executive Office of the President	2022-09-15	Low		Developers & Vendors; Regulators & Government	https://www.federalregister.gov/documents/2022/09/15/2022-20167/advancing-biotechnology-and-biomanufacturing-innovation-for-a-sustainable-safe-and-secure-american
Executive Order 13859 – Maintaining American Leadership in Artificial Intelligence	Federal	Executive Order	Executive Office of the President	2019-02-11	Low	Privacy & Data	Developers & Vendors	https://www.federalregister.gov/documents/2019/02/14/2019-02544/maintaining-american-leadership-in-artificial-intelligence
Strategy on Artificial Intelligence for the Spanish National Health System (eIASNS)	International	National AI in health strategy	Ministry of Health/Interterritorial Council of the National Health System	2025-11-12	Medium	Safety & Risk; Clinical Quality & Efficacy; Transparency & Governance	Providers & Health Systems; Regulators & Government; Developers & Vendors	https://www.lamoncloa.gob.es/serviciosdeprensa/notasprensa/sanidad14/Paginas/2025/121125-consejo-interterritorial-estrategia-ia.aspx
Ethics and Governance of AI for Health – Guidance on Large Multi‑Modal Models	International	Guidance	World Health Organization	2025-11-01	Low	Safety & Risk; Privacy & Data; Transparency & Governance; Clinical Quality & Efficacy; Equity & Bias		https://www.who.int/publications/i/item/9789240084759
Recommendation on the Ethics of Neurotechnology	International	Reccomendation	UNESCO	2025-11	Medium	Safety & Risk; Privacy & Data; Equity & Bias; Transparency & Governance	Patients & Public; Providers & Health Systems; Developers & Vendors; Regulators & Government	https://unesdoc.unesco.org/ark:/48223/pf0000394647
Information for Practitioners Who Provide Virtual Care	International	Guidance	Australian Health Practitioner Regulation Agency & National Boards	2025-10-07	Medium	Clinical Quality & Efficacy; Safety & Risk; Transparency & Governance; Equity & Bias	Providers & Health Systems; Patients & Public; Regulators & Government	https://www.ahpra.gov.au/Resources/Information-for-practitioners-who-provide-virtual-care.aspx
Action Plan for the Use of AI in Operations at the PMDA	International	Strategy	Pharmaceuticals and Medical Devices Agency	2025-09-26	Low	Transparency & Governance; Clinical Quality & Efficacy	Regulators & Government; Developers & Vendors; Providers & Health Systems	https://www.pmda.go.jp/files/000277511.pdf
Law No. 132 of 23 Sept 2025 – Provisions and Delegations on Artificial Intelligence	International	Law	Parliament of Italy & Presidency of the Republic	2025-09-25	High	Safety & Risk; Transparency & Governance; Privacy & Data; Equity & Bias	Regulators & Government; Providers & Health Systems; Developers & Vendors; Patients & Public	https://www.gazzettaufficiale.it/atto/vediMenuHTML?atto.codiceRedazionale=25G00143&atto.dataPubblicazioneGazzetta=2025-09-25&tipoSerie=serie_generale&tipoVigenza=originario
Artificial Intelligence Explained – Medical devices	International	Guidance	Therapeutic Goods Administration	2025-8-29	Medium	Clinical Quality & Efficacy	Regulators & Government	https://www.tga.gov.au/how-we-regulate/manufacturing/manufacture-medical-device/manufacture-specific-types-medical-devices/artificial-intelligence-ai-and-medical-device-software
MOH Artificial Intelligence in Healthcare Guidelines (AIHGle)	International	Guidance	Ministry of Health	2025-09-04	Medium	Clinical Quality & Efficacy; Safety & Risk; Transparency & Governance; Equity & Bias	Providers & Health Systems; Developers & Vendors; Regulators & Government; Patients & Public	https://www.moh.gov.sg/others/health-regulation/emerging-regulatory-policy-issues
Regulation of Software, Including AI – SaMD Rules and Guidance	International	Guidance	Therapeutic Goods Administration	2025-08-13	Medium	Transparency & Governance; Clinical Quality & Efficacy		https://www.tga.gov.au/resources/guidance/understanding-regulation-software-based-medical-devices
The French National Strategy for Artificial Intelligence and Health Data, 2025–2028	International	Strategy	French Ministry of Labour, Health, Solidarity and Families – Digital Health Delegation and partners	2025-07-01	Medium	Privacy & Data; Transparency & Governance; Safety & Risk; Equity & Bias	Regulators & Government; Providers & Health Systems; Developers & Vendors; Patients & Public	https://gnius.esante.gouv.fr/sites/default/files/2025-11/English%20version_The%20French%20National%20Strategy%20for%20Artificial%20Intelligence%20and%20Health%20Data.pdf
MDCG 2025-6: Interplay Between MDR/IVDR and the AI Act	International	Guidance	European Commission	2025-06-26	Medium	Safety & Risk; Transparency & Governance; Clinical Quality & Efficacy	Regulators & Government; Developers & Vendors; Providers & Health Systems	https://health.ec.europa.eu/document/download/b78a17d7-e3cd-4943-851d-e02a2f22bbb4_en?filename=mdcg_2025-6_en.pdf
MDCG 2025-4 – Guidance on the safe making available of medical device software apps on online platforms	International	Guidance	European Commission	2025-06-16	Medium	Safety & Risk; Transparency & Governance	Developers & Vendors; Providers & Health Systems; Regulators & Government; Patients & Public	https://health.ec.europa.eu/latest-updates/mdcg-2025-4-guidance-safe-making-available-medical-device-software-mdsw-apps-online-platforms-june-2025-06-16_en
AI in Healthcare Strategy for Jamaica	International	Strategy	Ministry of Health & Wellness	2025-06-10	Medium	Safety & Risk; Clinical Quality & Efficacy; Transparency & Governance; Equity & Bias	Regulators & Government; Providers & Health Systems; Patients & Public; Payers & Purchasers; Developers & Vendors	https://www.moh.gov.jm/wp-content/uploads/2025/06/MOHW-_AI-in-HEALTHCARE_compressed.pdf
MDCG 2019-11 – Guidance on Qualification and Classification of Software under MDR/IVDR	International	Guidance	Medical Device Coordination Group	2025-06	Medium	Clinical Quality & Efficacy	Developers & Vendors	https://health.ec.europa.eu/document/download/b45335c5-1679-4c71-a91c-fc7a4d37f12b_en?filename=mdcg_2019_11_en.pdf
Data and AI in Medicines Regulation to 2028	International	Guidance	EMA & HMA	2025-05-07	Low	Transparency & Governance; Clinical Quality & Efficacy; Safety & Risk	Regulators & Government; Developers & Vendors; Providers & Health Systems; Patients & Public	https://www.ema.europa.eu/en/documents/other/network-data-steering-group-workplan-2025-2028_en.pdf
Global Strategy on Digital Health 2020–2027	International	Strategy	World Health Organization	2025-05	Medium	Safety & Risk; Privacy & Data; Transparency & Governance; Clinical Quality & Efficacy; Equity & Bias	Providers & Health Systems; Patients & Public; Payers & Purchasers; Developers & Vendors; Regulators & Government	https://www.who.int/docs/default-source/documents/gs4dhdaa2a9f352b0445bafbc79ca799dce4d.pdf
Guidance on the Use of AI-Enabled Ambient Scribing Products in Health and Care Settings	International	Guidance	NHS England	2025-04-27	Medium	Clinical Quality & Efficacy; Safety & Risk; Transparency & Governance	Providers & Health Systems; Developers & Vendors; Regulators & Government; Patients & Public	https://www.england.nhs.uk/long-read/guidance-on-the-use-of-ai-enabled-ambient-scribing-products-in-health-and-care-settings/
Precision Health: AI and Genomics	International	Framework	New Zealand Ministry of Health (Manatū Hauora)	2025-4-14	Medium	Clinical Quality & Efficacy; Privacy & Data; Safety & Risk; Equity & Bias	Providers & Health Systems; Patients & Public; Regulators & Government	https://www.health.govt.nz/strategies-initiatives/programmes-and-initiatives/precision-health-ai-and-genomics
Ethics and Governance of Artificial Intelligence for Health: Guidance on Large Multi-Modal Models	International	Guidance	World Health Organization	2025-03-25	Medium	Safety & Risk; Privacy & Data; Transparency & Governance; Clinical Quality & Efficacy; Equity & Bias	Regulators & Government; Providers & Health Systems; Developers & Vendors; Patients & Public	https://www.who.int/publications/i/item/9789240084759
Regulation 2025/327 – European Health Data Space	International	Regulation	European Parliament & Council	2025-03-05	High	Privacy & Data; Transparency & Governance	Providers & Health Systems; Developers & Vendors; Regulators & Government; Patients & Public; Payers & Purchasers	https://eur-lex.europa.eu/eli/reg/2025/327/oj/eng
Safe and Responsible Artificial Intelligence in Health Care – Legislation and Regulation Review: Final Report	International	Report	Australian Government Department of Health, Disability and Ageing	2025-03-01	Medium	Safety & Risk; Transparency & Governance; Clinical Quality & Efficacy; Equity & Bias	Regulators & Government; Providers & Health Systems; Developers & Vendors; Patients & Public	https://www.health.gov.au/sites/default/files/2025-07/safe-and-responsible-artificial-intelligence-in-health-care-legislation-and-regulation-review-final-report.pdf
Guidance on Machine Learning‑enabled Medical Devices	International	Guidance	Health Canada	2025-02-05	Medium	Safety & Risk; Transparency & Governance; Clinical Quality & Efficacy		https://www.canada.ca/en/health-canada/services/drugs-health-products/medical-devices/application-information/guidance-documents/pre-market-guidance-machine-learning-enabled-medical-devices.html
Digital Mental Health Technology: Qualification and Classification	International	Guidance	MHRA	2025-02-03	Medium	Clinical Quality & Efficacy; Safety & Risk; Transparency & Governance	Providers & Health Systems; Regulators & Government; Developers & Vendors; Patients & Public	https://www.gov.uk/government/publications/digital-mental-health-technology-qualification-and-classification
Good Machine Learning Practice for Medical Device Development – Guiding Principles (IMDRF/AIML WG/N88 FINAL:2025)	International	Guidance	International Medical Device Regulators Forum	2025-01-30	Medium	Transparency & Governance; Clinical Quality & Efficacy	Providers & Health Systems	https://www.imdrf.org/sites/default/files/2025-02/IMDRF_AIML%20WG_GMLP_N88%20Final.pdf
Pan-Canadian AI for Health (AI4H) Guiding Principles	International	Guidance	Health Canada	2025-01-30	Medium	Safety & Risk; Privacy & Data; Transparency & Governance; Equity & Bias	Regulators & Government; Providers & Health Systems; Patients & Public; Developers & Vendors	https://www.canada.ca/en/health-canada/corporate/transparency/health-agreements/pan-canadian-ai-guiding-principles.html
Five-Year Roadmap to Advance AI in Healthcare (2024–2028)	International	National AI in health R&D roadmap	Ministry of Health and Welfare	2025-01-13	Medium	Clinical Quality & Efficacy; Safety & Risk; Transparency & Governance	Providers & Health Systems; Developers & Vendors; Regulators & Government	https://globalpricing.com/south-korea-unveils-five-year-roadmap-to-advance-ai-in-healthcare/
Guiding Principles for Conducting Clinical Trial for Machine Learning‑enabled Medical Devices	International	Guidance	HSA (Singapore); MFDS (Korea)	2024-12-11	Medium	Transparency & Governance; Clinical Quality & Efficacy	Providers & Health Systems	https://www.hsa.gov.sg/docs/default-source/hprg-mdb/regulatory-updates/guiding-principles-for-conducting-clinical-trial-for-machine-learning-enabled-mds.pdf
NABIDH Artificial Intelligence in Healthcare Policy	International	Law	Dubai Health Authority	2024-12-06	High	Privacy & Data; Safety & Risk; Transparency & Governance	Providers & Health Systems; Regulators & Government; Developers & Vendors	https://nabidh.ae/cms/uploads/7c2063bf99f84bdcb88a4dc0933718b2.pdf
Reflection paper – Use of Artificial Intelligence in the Medicinal Product Lifecycle	International	Guidance	European Medicines Agency	2024-09-30	Medium	Safety & Risk; Transparency & Governance; Clinical Quality & Efficacy	Providers & Health Systems	https://www.ema.europa.eu/system/files/documents/scientific-guideline/reflection-paper-use-artificial-intelligence-ai-medicinal-product-lifecycle-en.pdf
Framework Convention on Artificial Intelligence and Human Rights, Democracy and the Rule of Law (CETS No. 225)	International	Treaty	Council of Europe	2024-09-05	Medium	Transparency & Governance	Patients & Public	https://www.coe.int/en/web/artificial-intelligence/the-framework-convention-on-artificial-intelligence
National Digital Health Strategy 2024–2028	International	Strategy	Ministerio de Salud Pública	2024-08-07	Medium	Clinical Quality & Efficacy; Equity & Bias; Transparency & Governance	Patients & Public; Providers & Health Systems; Regulators & Government	https://ensd.msp.gob.do/
Artificial Intelligence in Public Health: Readiness Assessment Toolkit (Version 2.0)	International	Guidance	Pan American Health Organization; World Health Organization; Inter-American Development Bank	2024-08-01	Medium	Safety & Risk; Privacy & Data; Transparency & Governance; Equity & Bias	Regulators & Government; Providers & Health Systems; Developers & Vendors; Patients & Public	https://www.paho.org/en/documents/artificial-intelligence-public-health-readiness-assessment-toolkit
Regulation (EU) 2024/1689 – Artificial Intelligence Act (AI Act)	International	Law	European Parliament & Council	2024-07-12	High	Safety & Risk; Privacy & Data; Transparency & Governance; Clinical Quality & Efficacy		https://eur-lex.europa.eu/eli/reg/2024/1689/oj/eng
Software and AI as a Medical Device Change Programme – Roadmap	International	Roadmap	Medicines and Healthcare products Regulatory Agency	2024-04-30	Medium	Safety & Risk; Transparency & Governance; Clinical Quality & Efficacy	Regulators & Government	https://www.gov.uk/government/publications/software-and-ai-as-a-medical-device-change-programme/software-and-ai-as-a-medical-device-change-programme-roadmap
Impact of AI on the Regulation of Medical Products – Policy Paper	International	Policy Paper	MHRA	2024-04-30	Medium	Safety & Risk	Regulators & Government	https://www.gov.uk/government/publications/impact-of-ai-on-the-regulation-of-medical-products/impact-of-ai-on-the-regulation-of-medical-products
Model AI Governance Framework for Generative AI (v1.0)	International	Guidance	AI Verify Foundation; IMDA/PDPC	2024-01-16	Low	Safety & Risk; Transparency & Governance		https://aiverifyfoundation.sg/downloads/Proposed_MGF_Gen_AI_2024.pdf
Regulatory Considerations on Artificial Intelligence for Health	International	Considerations	World Health Organization	2023-10-19	Low	Safety & Risk; Transparency & Governance; Clinical Quality & Efficacy	Regulators & Government	https://iris.who.int/bitstream/handle/10665/373421/9789240078871-eng.pdf
Interim Measures for the Management of Generative AI Services	International	Interim	Cyberspace Administration of China	2023-07-10	Medium	Safety & Risk; Transparency & Governance; Clinical Quality & Efficacy	Providers & Health Systems; Patients & Public	https://www.cac.gov.cn/2023-07/13/c_1690898327029107.htm
Ethical Guidelines for Application of Artificial Intelligence in Biomedical Research and Healthcare (ICMR)	International	Guidance	Indian Council of Medical Research	2023-03-22	Medium	Safety & Risk; Privacy & Data; Clinical Quality & Efficacy; Equity & Bias; Transparency & Governance	Developers & Vendors; Providers & Health Systems; Regulators & Government; Patients & Public	https://www.icmr.gov.in/ethical-guidelines-for-application-of-artificial-intelligence-in-biomedical-research-and-healthcare
Regulatory Considerations on Artificial Intelligence for Health (FG‑AI4H DEL02)	International	Guidance	International Telecommunication Union FG‑AI4H	2022-09-22	Low	Safety & Risk; Clinical Quality & Efficacy	Regulators & Government	https://www.itu.int/dms_pub/itu-t/opb/fg/T-FG-AI4H-2022-3-PDF-E.pdf
Machine Learning‑enabled Medical Devices – Key Terms and Definitions (AIMD WG)	International	Guidance	International Medical Device Regulators Forum	2022-05-09	Medium	Transparency & Governance; Clinical Quality & Efficacy; Safety & Risk	Regulators & Government; Developers & Vendors; Providers & Health Systems	https://www.imdrf.org/sites/default/files/2022-05/IMDRF%20AIMD%20WG%20Final%20Document%20N67.pdf
Recommendation on the Ethics of Artificial Intelligence	International	Recommendation	UNESCO General Conference	2021-11	Low	Safety & Risk; Privacy & Data; Transparency & Governance; Equity & Bias	Patients & Public; Payers & Purchasers	https://www.unesco.org/en/legal-affairs/recommendation-ethics-artificial-intelligence
Ethics and Governance of Artificial Intelligence for Health – WHO Guidance	International	Guidance	World Health Organization	2021-06-28	Low	Transparency & Governance	Patients & Public; Regulators & Government	https://www.who.int/publications/i/item/9789240037403
Algorithm Charter for Aotearoa New Zealand	International	Charter	New Zealand Government	2020-07	Low	Safety & Risk; Transparency & Governance	Patients & Public; Regulators & Government	https://data.govt.nz/toolkit/data-ethics/government-algorithm-transparency-and-accountability/algorithm-charter
OECD Recommendation on Artificial Intelligence	International	Recommendation	OECD Council	2019-05-22	Low		Regulators & Government	https://legalinstruments.oecd.org/en/instruments/OECD-LEGAL-0449
NMAC 16.27.18.24 – Use of Artificial Intelligence	Sector-Specific	Final Rule	New Mexico Counseling and Therapy Practice Board	2025-11-18	Medium	Clinical Quality & Efficacy; Safety & Risk; Equity & Bias; Transparency & Governance	Providers & Health Systems; Patients & Public; Regulators & Government; Developers & Vendors	https://www.srca.nm.gov/parts/title16/16.027.0018.html
Computer Software Assurance for Production and Quality System Software	Sector-Specific	Final Guidance	Food and Drug Administration	2025-09-24	Medium	Clinical Quality & Efficacy; Safety & Risk; Transparency & Governance	Developers & Vendors; Providers & Health Systems; Regulators & Government	https://www.federalregister.gov/documents/2025/09/24/2025-18468/computer-software-assurance-for-production-and-quality-system-software-guidance-for-industry-and
Guidance on Responsible Use of AI in Healthcare (RUAIH)	Sector-Specific	Guidance	Joint Commission; Coalition for Health AI	2025-09-17	Medium	Safety & Risk; Clinical Quality & Efficacy; Transparency & Governance; Equity & Bias	Providers & Health Systems; Patients & Public; Developers & Vendors; Regulators & Government	https://digitalassets.jointcommission.org/api/public/content/dcfcf4f1a0cc45cdb526b3cb034c68c2
Digital Health Advisory Committee – Nov 6, 2025 Meeting (Generative AI-Enabled Digital Mental Health Devices)	Sector-Specific	Notice	Food and Drug Administration	2025-09-12	Low	Clinical Quality & Efficacy; Safety & Risk	Regulators & Government; Providers & Health Systems; Patients & Public; Developers & Vendors	https://www.federalregister.gov/documents/2025/09/12/2025-17651/digital-health-advisory-committee-notice-of-meeting-establishment-of-a-public-docket-request-for
Section 6(b) Market Study – AI Companion Chatbots	Sector-Specific	Study	Federal Trade Commission	2025-09-11	Low	Safety & Risk; Privacy & Data; Equity & Bias	Patients & Public; Developers & Vendors; Regulators & Government	https://www.ftc.gov/news-events/news/press-releases/2025/09/ftc-launches-inquiry-ai-chatbots-acting-companions
AI Standards “Zero Drafts” Pilot – Extended Outline for Documentation of AI Datasets and Models	Sector-Specific	Standards Pilot	National Institute of Standards and Technology	2025-09-10	Low	Transparency & Governance; Safety & Risk	Developers & Vendors; Regulators & Government; Providers & Health Systems	https://www.nist.gov/document/extended-outline-proposed-zero-draft-standard-documentation-ai-datasets-and-ai-models
Guidance for Responsible Use of Artificial Intelligence at CMS	Sector-Specific	Guidance	Centers for Medicare & Medicaid Services	2025-08-26	Medium	Safety & Risk; Privacy & Data; Transparency & Governance	Regulators & Government; Payers & Purchasers; Developers & Vendors; Patients & Public	https://security.cms.gov/policy-guidance/guidance-responsible-use-artificial-intelligence-ai-cms
Supporting Fairness and Originality in NIH Research Applications	Sector-Specific	Notice	National Institutes of Health	2025-08-05	Medium	Transparency & Governance; Equity & Bias	Developers & Vendors; Providers & Health Systems; Regulators & Government	https://www.federalregister.gov/documents/2025/08/05/2025-14744/supporting-fairness-and-originality-in-nih-research-applications
Medicare Program; Hospital Inpatient Prospective Payment Systems and Long-Term Care Hospital Prospective Payment System FY 2026 Rule	Sector-Specific	Final Rule	Centers for Medicare & Medicaid Services	2025-08-04	Low		Providers & Health Systems; Patients & Public; Payers & Purchasers; Developers & Vendors	https://www.federalregister.gov/documents/2025/08/04/2025-14681/medicare-program-hospital-inpatient-prospective-payment-systems-for-acute-care-hospitals-ipps-and
Artificial Intelligence in Healthcare Safety Program	Sector-Specific	Final Rule	Agency for Healthcare Research and Quality	2025-07-01	Medium	Safety & Risk; Transparency & Governance	Providers & Health Systems; Regulators & Government; Developers & Vendors	https://pso.ahrq.gov/resources/ai-healthcare-safety
WISeR (Wasteful and Inappropriate Service Reduction) Model	Sector-Specific	Model Notice	Centers for Medicare & Medicaid Services – Innovation Center (CMMI)	2025-07-01	Medium	Safety & Risk; Clinical Quality & Efficacy; Equity & Bias; Transparency & Governance	Providers & Health Systems; Payers & Purchasers; Patients & Public	https://www.cms.gov/priorities/innovation/innovation-models/wiser
Medicare and Medicaid Programs; Contract Year 2026 Policy and Technical Changes to Medicare Advantage, Part D, Cost Plans, and PACE	Sector-Specific	Final Rule	Centers for Medicare & Medicaid Services	2025-04-15	Medium	Equity & Bias	Providers & Health Systems; Patients & Public; Payers & Purchasers	https://www.federalregister.gov/documents/2025/04/15/2025-06008/medicare-and-medicaid-programs-contract-year-2026-policy-and-technical-changes-to-the-medicare
Ensuring Nondiscrimination Through the Use of Artificial Intelligence and Other Emerging Technologies	Sector-Specific	Guidance	Department of Health and Human Services	2025-01-10	Low	Equity & Bias; Safety & Risk; Clinical Quality & Efficacy; Transparency & Governance	Providers & Health Systems; Patients & Public; Payers & Purchasers; Developers & Vendors; Regulators & Government	https://www.hhs.gov/sites/default/files/ocr-dcl-section-1557-artificial-intelligence.pdf
Artificial Intelligence-Enabled Device Software Functions: Lifecycle Management & Marketing Submission Recommendations	Sector-Specific	Draft Guidance	Food and Drug Administration	2025-01-07	Medium		Providers & Health Systems; Patients & Public; Regulators & Government	https://www.federalregister.gov/documents/2025/01/07/2024-31543/artificial-intelligence-enabled-device-software-functions-lifecycle-management-and-marketing
Considerations for the Use of Artificial Intelligence To Support Regulatory Decision-Making for Drug & Biological Products	Sector-Specific	Draft Guidance	Food and Drug Administration	2025-01-07	Medium	Privacy & Data; Clinical Quality & Efficacy	Regulators & Government	https://www.federalregister.gov/documents/2025/01/07/2024-31542/considerations-for-the-use-of-artificial-intelligence-to-support-regulatory-decision-making-for-drug
HTI-2 Final Rule – Trusted Exchange and Information Blocking Updates	Sector-Specific	Final Rule	Department of Health and Human Services	2024-12-17	Medium		Providers & Health Systems; Developers & Vendors	https://www.federalregister.gov/documents/2024/12/17/2024-29683/health-data-technology-and-interoperability-protecting-care-access
HTI-3 Final Rule – Health Data, Technology, and Interoperability: Protecting Care Access	Sector-Specific	Final Rule	Assistant Secretary for Technology Policy	2024-12-17	Medium	Privacy & Data; Safety & Risk; Transparency & Governance	Providers & Health Systems; Patients & Public; Developers & Vendors; Payers & Purchasers; Regulators & Government	https://www.federalregister.gov/documents/2024/12/17/2024-29683/health-data-technology-and-interoperability-protecting-care-access
Medicare and Medicaid Programs and CHIP; Hospital Inpatient Prospective Payment Systems for Acute Care Hospitals and LTCH PPS and FY 2025 Rates; Quality Programs Requirements	Sector-Specific	Final Rule	Centers for Medicare & Medicaid Services	2024-08-28	Low		Providers & Health Systems; Patients & Public; Payers & Purchasers	https://www.federalregister.gov/documents/2024/08/28/2024-17021/medicare-and-medicaid-programs-and-the-childrens-health-insurance-program-hospital-inpatient
Predetermined Change Control Plans or Medical Devices	Sector-Specific	Draft Guidance	Food and Drug Administration	2024-08-22	Medium		Providers & Health Systems; Patients & Public; Regulators & Government	https://www.federalregister.gov/documents/2024/08/22/2024-18828/predetermined-change-control-plans-for-medical-devices-draft-guidance-for-industry-and-food-and-drug
Health Breach Notification Rule – Final Rule Amendments	Sector-Specific	Final Rule	Federal Trade Commission	2024-05-30	Medium	Privacy & Data	Developers & Vendors	https://www.federalregister.gov/documents/2024/05/30/2024-10855/health-breach-notification-rule
Nondiscrimination in Health Programs and Activities	Sector-Specific	Final Rule	Centers for Medicare & Medicaid Services	2024-05-06	High	Equity & Bias	Providers & Health Systems; Patients & Public; Payers & Purchasers; Regulators & Government	https://www.federalregister.gov/documents/2024/05/06/2024-08711/nondiscrimination-in-health-programs-and-activities
Medical Devices; Laboratory Developed Tests	Sector-Specific	Final Rule	Food and Drug Administration	2024-05-06	Medium		Providers & Health Systems; Regulators & Government	https://www.federalregister.gov/documents/2024/05/06/2024-08935/medical-devices-laboratory-developed-tests
Plan for Promoting Responsible Use of Artificial Intelligence in Automated and Algorithmic Systems by State, Local, Tribal, and Territorial Governments in Public Benefit Administration	Sector-Specific	Action Plan	U.S. Department of Health & Human Services (HHS)	2024-04-29	Medium	Safety & Risk; Equity & Bias; Transparency & Governance; Privacy & Data	Regulators & Government; Patients & Public; Payers & Purchasers	https://www.hhs.gov/sites/default/files/public-benefits-and-ai.pdf
Section 1557 Nondiscrimination in Health Programs and Activities	Sector-Specific	Final Rule	Department of Health and Human Services	2024-04-26	High	Clinical Quality & Efficacy; Equity & Bias	Providers & Health Systems; Payers & Purchasers; Developers & Vendors	https://www.federalregister.gov/documents/2024/05/06/2024-08711/nondiscrimination-in-health-programs-and-activities
Medicare Program; Changes to MA and Part D for CY 2024 & 2025	Sector-Specific	Final Rule	Centers for Medicare & Medicaid Services	2024-04-23	Medium		Providers & Health Systems; Patients & Public; Payers & Purchasers	https://www.federalregister.gov/documents/2024/04/23/2024-07105/medicare-program-changes-to-the-medicare-advantage-and-the-medicare-prescription-drug-benefit
Use of Online Tracking Technologies	Sector-Specific	Guidance	Department of Health and Human Services	2024-03-18	Medium	Privacy & Data; Transparency & Governance	Providers & Health Systems; Developers & Vendors; Regulators & Government; Patients & Public	https://www.hhs.gov/hipaa/for-professionals/privacy/guidance/hipaa-online-tracking/index.html
Marketing Submission Recommendations for a Predetermined Change Control Plan for AI/ML-Enabled Device Software Functions	Sector-Specific	Final Guidance	Food and Drug Administration	2024-03	Medium		Providers & Health Systems	https://www.fda.gov/regulatory-information/search-fda-guidance-documents/marketing-submission-recommendations-predetermined-change-control-plan-artificial-intelligence
Advisory Committee; Digital Health Advisory Committee; Addition to List of Standing Committees	Sector-Specific	Notice	Food and Drug Administration	2024-02-22	Medium	Clinical Quality & Efficacy	Providers & Health Systems; Patients & Public; Developers & Vendors; Regulators & Government	https://www.federalregister.gov/documents/2024/02/22/2024-03618/advisory-committee-digital-health-advisory-committee-addition-to-list-of-standing-committees
Confidentiality of Substance Use Disorder Patient Records (42 CFR Part 2)	Sector-Specific	Final Rule	Department of Health and Human Services	2024-02-16	Medium	Privacy & Data	Providers & Health Systems; Patients & Public; Regulators & Government	https://www.govinfo.gov/content/pkg/FR-2024-02-16/pdf/2024-02544.pdf
Medicare and Medicaid Programs; Advancing Interoperability and Improving Prior Authorization Processes	Sector-Specific	Final Rule	Centers for Medicare & Medicaid Services	2024-02-08	Medium	Transparency & Governance	Providers & Health Systems; Patients & Public; Payers & Purchasers	https://www.federalregister.gov/documents/2024/02/08/2024-00895/medicare-and-medicaid-programs-patient-protection-and-affordable-care-act-advancing-interoperability
CMS-0057-F – Interoperability & Prior Authorization Final Rule	Sector-Specific	Final Rule	Department of Health and Human Services	2024-02-08	Medium	Transparency & Governance; Clinical Quality & Efficacy	Payers & Purchasers; Providers & Health Systems; Patients & Public; Regulators & Government	https://www.federalregister.gov/documents/2024/02/08/2024-00895/medicare-and-medicaid-programs-patient-protection-and-affordable-care-act-advancing-interoperability
FAQ on Coverage Criteria and Utilization Management Requirements in CMS-4201-F (Medicare Advantage Final Rule)	Sector-Specific	FAQ	Centers for Medicare & Medicaid Services (CMS)	2024-02-06	Medium	Safety & Risk; Clinical Quality & Efficacy; Transparency & Governance	Payers & Purchasers; Providers & Health Systems; Patients & Public; Developers & Vendors; Regulators & Government	https://www.cms.gov/files/document/hpms-memo-faq-coverage-criteria-and-utilization-management-020604pdf.pdf
HTI-1 Final Rule – Certification Program Updates, Algorithm Transparency, and Information Sharing	Sector-Specific	Final Rule	Assistant Secretary for Technology Policy	2024-01-09	Medium	Privacy & Data; Transparency & Governance	Providers & Health Systems; Patients & Public; Developers & Vendors; Regulators & Government	https://www.healthit.gov/topic/laws-regulation-and-policy/health-data-technology-and-interoperability-certification-program
Medicare Program: Hospital Outpatient Prospective Payment and ASC Payment Systems; Payment for Intensive Outpatient Services and Other Policies	Sector-Specific	Final Rule	Centers for Medicare & Medicaid Services	2023-11-22	Low		Providers & Health Systems; Payers & Purchasers	https://www.federalregister.gov/documents/2023/11/22/2023-24293/medicare-program-hospital-outpatient-prospective-payment-and-ambulatory-surgical-center-payment
Medicare Program: Hospital Outpatient Prospective Payment and Ambulatory Surgical Center Payment Systems (CY 2023 OPPS/ASC)	Sector-Specific	Final Rule	Centers for Medicare & Medicaid Services	2023-11-22	Low		Providers & Health Systems; Patients & Public; Payers & Purchasers; Developers & Vendors	https://www.federalregister.gov/documents/2023/11/22/2023-24293/medicare-program-hospital-outpatient-prospective-payment-and-ambulatory-surgical-center-payment
Medicare and Medicaid Programs; CY 2024 Physician Fee Schedule and Other Policy Changes	Sector-Specific	Final Rule	Centers for Medicare & Medicaid Services	2023-11-16	Low		Payers & Purchasers; Developers & Vendors; Regulators & Government	https://www.federalregister.gov/documents/2023/11/16/2023-24184/medicare-and-medicaid-programs-cy-2024-payment-policies-under-the-physician-fee-schedule-and-other
NOT-OD-23-149 – Use of Generative AI Technologies is Prohibited for the NIH Peer Review Process	Sector-Specific	Policy Notice	National Institutes of Health	2023-06-23	Low			https://grants.nih.gov/grants/guide/notice-files/NOT-OD-23-149.html
Using Artificial Intelligence & Machine Learning in the Development of Drug & Biological Products	Sector-Specific	Discussion Paper	Food and Drug Administration	2023-05-10	Low	Clinical Quality & Efficacy		https://www.fda.gov/media/167973/download
Medical Devices; Gastroenterology-Urology Devices; Classification of the Gastrointestinal Lesion Software Detection System	Sector-Specific	Docket	Food and Drug Administration	2023-01-03	Medium		Providers & Health Systems; Patients & Public; Developers & Vendors; Regulators & Government	https://www.regulations.gov/document/FDA-2022-N-3207-0001
Medicare Program: Hospital Outpatient Prospective Payment and ASC Payment Systems and Quality Reporting Programs; Organ Acquisition; Rural Emergency Hospitals and Other Policies	Sector-Specific	Final Rule	Centers for Medicare & Medicaid Services	2022-11-23	Low		Providers & Health Systems; Patients & Public; Payers & Purchasers	https://www.federalregister.gov/documents/2022/11/23/2022-23918/medicare-program-hospital-outpatient-prospective-payment-and-ambulatory-surgical-center-payment
Medicare and Medicaid Programs; CY 2023 Physician Fee Schedule and Other Part B Policies	Sector-Specific	Final Rule	Centers for Medicare & Medicaid Services	2022-11-18	Low		Patients & Public; Payers & Purchasers	https://www.federalregister.gov/documents/2022/11/18/2022-23873/medicare-and-medicaid-programs-cy-2023-payment-policies-under-the-physician-fee-schedule-and-other
Medicare Program: CY 2022 Payment Policies Under the Physician Fee Schedule and Other Changes to Part B Payment Policies...	Sector-Specific	Final Rule	Centers for Medicare & Medicaid Services	2021-11-19	Low		Providers & Health Systems; Patients & Public; Payers & Purchasers	https://www.federalregister.gov/documents/2021/11/16/2021-23972/medicare-program-cy-2022-payment-policies-under-the-physician-fee-schedule-and-other-changes-to-part
Medicare Program: Hospital Outpatient Prospective Payment and Ambulatory Surgical Center Payment Systems; Quality Reporting Programs; Price Transparency; Radiation Oncology Model (CY 2021 OPPS/ASC)	Sector-Specific	Final Rule	Centers for Medicare & Medicaid Services	2021-11-16	Low		Providers & Health Systems; Patients & Public; Payers & Purchasers; Developers & Vendors	https://www.federalregister.gov/documents/2021/11/16/2021-24011/medicare-program-hospital-outpatient-prospective-payment-and-ambulatory-surgical-center-payment
Good Machine Learning Practice for Medical Device Development	Sector-Specific	Final Guidance	U.S. FDA; Health Canada; UK MHRA	2021-10-27	Medium	Clinical Quality & Efficacy	Providers & Health Systems; Regulators & Government	https://www.fda.gov/medical-devices/software-medical-device-samd/good-machine-learning-practice-medical-device-development-guiding-principles
Trustworthy AI Playbook	Sector-Specific	Final Guidance	U.S. Department of Health & Human Services	2021-09-30	Medium	Transparency & Governance; Equity & Bias	Providers & Health Systems; Patients & Public	https://www.hhs.gov/sites/default/files/hhs-trustworthy-ai-playbook-executive-summary.pdf
Medicare Program; Hospital Inpatient Prospective Payment Systems and FY 2022 Rates	Sector-Specific	Final Rule	Centers for Medicare & Medicaid Services	2021-08-13	Low		Providers & Health Systems; Patients & Public; Payers & Purchasers; Developers & Vendors	https://www.federalregister.gov/documents/2021/08/13/2021-16519/medicare-program-hospital-inpatient-prospective-payment-systems-for-acute-care-hospitals-and-the
Artificial Intelligence/Machine Learning–Based SaMD Action Plan	Sector-Specific	Program/Framework	Food and Drug Administration	2021-01-12	Medium	Transparency & Governance; Clinical Quality & Efficacy	Providers & Health Systems; Patients & Public	https://www.fda.gov/medical-devices/software-medical-device-samd/artificial-intelligence-software-medical-device
AI/ML-Based Software as a Medical Device Action Plan	Sector-Specific	Action Plan	Food and Drug Administration	2021-01-12	Medium		Providers & Health Systems; Patients & Public; Regulators & Government	https://www.fda.gov/media/145022/download
Medicare Program: Hospital Outpatient Prospective Payment and ASC Payment Systems; Prior Authorization; COVID-19 Reporting and Other Policies	Sector-Specific	Final Rule	Centers for Medicare & Medicaid Services	2020-12-29	Low		Providers & Health Systems; Patients & Public; Payers & Purchasers; Regulators & Government	https://www.federalregister.gov/documents/2020/12/29/2020-26819/medicare-program-hospital-outpatient-prospective-payment-and-ambulatory-surgical-center-payment
Medicare and Medicaid Programs; CY 2021 Physician Fee Schedule and Other Part B Policies	Sector-Specific	Final Rule	Centers for Medicare & Medicaid Services	2020-12-28	Low		Patients & Public; Payers & Purchasers; Developers & Vendors	https://www.federalregister.gov/documents/2020/12/28/2020-26815/medicare-program-cy-2021-payment-policies-under-the-physician-fee-schedule-and-other-changes-to-part
Medicare and State Health Care Programs: Fraud and Abuse; Revisions to Safe Harbors and Civil Monetary Penalty Rules	Sector-Specific	Final Rule	Department of Health and Human Services	2020-12-02	Medium	Clinical Quality & Efficacy	Providers & Health Systems; Regulators & Government	https://www.federalregister.gov/documents/2020/12/02/2020-26072/medicare-and-state-health-care-programs-fraud-and-abuse-revisions-to-safe-harbors-under-the
Medicare Program; Revisions to Payment Policies Under the Physician Fee Schedule and Other Part B for CY 2019	Sector-Specific	Final Rule	Centers for Medicare & Medicaid Services	2018-11-23	Low	Clinical Quality & Efficacy	Patients & Public; Payers & Purchasers; Developers & Vendors	https://www.federalregister.gov/documents/2018/11/23/2018-24170/medicare-program-revisions-to-payment-policies-under-the-physician-fee-schedule-and-other-revisions
Medicare Program; Revisions to Payment Policies Under the Physician Fee Schedule and Other Part B for CY 2017	Sector-Specific	Final Rule	Centers for Medicare & Medicaid Services	2016-11-15	Low		Providers & Health Systems; Payers & Purchasers; Developers & Vendors	https://www.federalregister.gov/documents/2016/11/15/2016-26668/medicare-program-revisions-to-payment-policies-under-the-physician-fee-schedule-and-other-revisions
Building a Healthier Future: Designing AI for Health Equity	Voluntary Standards	Framework	NAACP	2025-12-11	Medium	Equity & Bias; Transparency & Governance; Safety & Risk	Patients & Public; Providers & Health Systems; Developers & Vendors; Regulators & Government; Payers & Purchasers	https://naacp.org/resources/building-healthier-future-designing-ai-health-equity
Healthcare Leaders and the Ethical Use of Artificial Intelligence	Voluntary Standards	Statement	American College of Healthcare Executives (ACHE)	2025-12-08	Medium	Safety & Risk; Transparency & Governance; Equity & Bias	Providers & Health Systems; Patients & Public; Payers & Purchasers; Regulators & Government	https://www.ache.org/about-ache/our-story/our-commitments/policy-statements/healthcare-leaders-and-the-ethical-use-of-artificial-intelligence
Pragmatic Approaches to the Evaluation and Monitoring of Artificial Intelligence in Healthcare	Voluntary Standards	Guidance	American Heart Association (AHA)	2025-11-10	Medium	Safety & Risk; Transparency & Governance; Clinical Quality & Efficacy; Equity & Bias	Providers & Health Systems; Patients & Public; Developers & Vendors; Payers & Purchasers; Regulators & Government	https://www.ahajournals.org/doi/10.1161/CIR.0000000000001295
Guidance on the Responsible Use of AI in Healthcare	Voluntary Standards	Guidance	The Joint Commission + Coalition for Health AI	2025-09-17	Medium	Safety & Risk; Transparency & Governance; Clinical Quality & Efficacy	Providers & Health Systems; Regulators & Government; Developers & Vendors	https://digitalassets.jointcommission.org/api/public/content/dcfcf4f1a0cc45cdb526b3cb034c68c2
Position Statement on Artificial Intelligence (AI) Interventions	Voluntary Standards	Statement	British Association of Dermatologists	2025-09-01	Medium	Safety & Risk; Privacy & Data; Transparency & Governance; Clinical Quality & Efficacy; Equity & Bias	Providers & Health Systems; Patients & Public; Developers & Vendors; Regulators & Government	https://cdn.bad.org.uk/uploads/2025/09/19154409/Position-Statement-on-Artificial-Intelligence-AI-Interventions.pdf
Governance for Augmented Intelligence Toolkit	Voluntary Standards	Toolkit	American Medical Association	2025-08-18	Medium	Transparency & Governance; Clinical Quality & Efficacy	Providers & Health Systems	https://edhub.ama-assn.org/steps-forward/module/2833560
Global Policy Recommendations for Growing the Health Information Workforce and Implementing Artificial Intelligence	Voluntary Standards	Framework	AHIMA & IFHIMA	2025-07-18	Medium	Safety & Risk; Privacy & Data; Transparency & Governance; Clinical Quality & Efficacy	Providers & Health Systems; Patients & Public; Developers & Vendors; Regulators & Government	https://www.ahima.org/media/dmpnp3vd/global-policy-recommendations-for-growing-the-health-information-workforce-and-implementing-artificial-intelligence_v2.pdf
ISO/IEC 42006:2025 – Requirements for bodies auditing/certifying AIMS	Voluntary Standards	Standard	International Organization for Standardization + International Electrotechnical Commission	2025-07-08	Low	Transparency & Governance; Safety & Risk	Developers & Vendors; Regulators & Government; Providers & Health Systems	https://www.iso.org/standard/42006
RSNA Statement on the Application of AI in Radiology	Voluntary Standards	Guidance	Radiological Society of North America	2025-06-24	Medium	Transparency & Governance; Clinical Quality & Efficacy		https://www.rsna.org/-/media/files/rsna/media/artificial-intelligence-in-radiology.pdf
Policy on Transparency and Explainability in Clinical AI Tools	Voluntary Standards	Guidance	American Medical Association	2025-06-11	Low	Transparency & Governance; Clinical Quality & Efficacy; Safety & Risk	Providers & Health Systems; Developers & Vendors; Regulators & Government; Patients & Public	https://www.ama-assn.org/press-center/ama-press-releases/ama-adopts-new-policy-aimed-ensuring-transparency-ai-tools
Ethical Guidance for AI in the Professional Practice of Health Service Psychology	Voluntary Standards	Guidance	American Psychological Association (APA)	2025-06-01	Medium	Clinical Quality & Efficacy; Equity & Bias; Privacy & Data; Transparency & Governance	Providers & Health Systems; Patients & Public; Regulators & Government; Developers & Vendors	https://www.apa.org/topics/artificial-intelligence-machine-learning/ethical-guidance-ai-professional-practice
ISO/IEC 42005:2025 – AI system impact assessment	Voluntary Standards	Standard	International Organization for Standardization + International Electrotechnical Commission	2025-05-28	Medium	Transparency & Governance; Safety & Risk; Equity & Bias	Providers & Health Systems; Developers & Vendors; Regulators & Government; Patients & Public	https://www.iso.org/standard/42005
AI Code of Conduct for Health, Health Care, and Biomedical Science	Voluntary Standards	Framework	National Academy of Medicine	2025-05-07	Medium	Transparency & Governance	Providers & Health Systems; Patients & Public; Payers & Purchasers; Developers & Vendors	https://nam.edu/our-work/programs/leadership-consortium/health-care-artificial-intelligence-code-of-conduct/
Ensuring Responsible Use of Artificial Intelligence in Healthcare Information Collection and Use	Voluntary Standards	Statement	International Federation of Health Information Management Associations (IFHIMA)	2025-05-01	Low	Safety & Risk; Privacy & Data; Transparency & Governance; Equity & Bias	Providers & Health Systems; Patients & Public; Developers & Vendors; Regulators & Government	https://ifhimasitemedia.s3.us-east-2.amazonaws.com/wp-content/uploads/2025/06/11211739/AI_Position_Paper.pdf
Consensus Statement on AI in Healthcare	Voluntary Standards	Standard	Health IT End-Users Alliance	2025-04-28	Medium	Safety & Risk; Transparency & Governance; Privacy & Data; Clinical Quality & Efficacy	Providers & Health Systems; Payers & Purchasers; Developers & Vendors; Regulators & Government; Patients & Public	https://hitenduser.org/wp-content/uploads/2025/04/Health-IT-End-Users-Alliance-Artificial-Intelligence-Consensus-Statement_Final-Formatted.pdf
FUTURE-AI – International Consensus Guideline for Trustworthy and Deployable AI in Healthcare	Voluntary Standards	Guideline	FUTURE-AI Consortium	2025-02-17	Medium	Safety & Risk; Clinical Quality & Efficacy; Transparency & Governance; Equity & Bias	Developers & Vendors; Providers & Health Systems; Regulators & Government; Patients & Public; Payers & Purchasers	https://www.bmj.com/content/388/bmj-2024-081554
Good Machine Learning Practice for Medical Device Development: Guiding Principles	Voluntary Standards	Guidance	International Medical Device Regulators Forum	2025-01-29	Low	Clinical Quality & Efficacy; Safety & Risk; Transparency & Governance	Developers & Vendors; Providers & Health Systems; Regulators & Government; Patients & Public	https://www.imdrf.org/documents/good-machine-learning-practice-medical-device-development-guiding-principles
Characterization Considerations for Medical Device Software and Software-Specific Risk	Voluntary Standards	Guidance	International Medical Device Regulators Forum	2025-01-29	Low	Safety & Risk; Clinical Quality & Efficacy	Developers & Vendors; Regulators & Government; Providers & Health Systems	https://www.imdrf.org/documents/characterization-considerations-medical-device-software-and-software-specific-risk
Principles for Use of Artificial Intelligence in the Health Guideline Enterprise	Voluntary Standards	Guideline	Guidelines International Network (GIN)	2025-01-28	Medium	Safety & Risk; Transparency & Governance; Clinical Quality & Efficacy; Equity & Bias	Providers & Health Systems; Patients & Public; Regulators & Government; Developers & Vendors	https://www.acpjournals.org/doi/10.7326/ANNALS-24-02338
Recommendations for Clinicians, Technologists, and Healthcare Organizations on the Use of Generative Artificial Intelligence in Medicine	Voluntary Standards	Statement	Society of General Internal Medicine	2024-11-12	Medium	Safety & Risk; Privacy & Data; Transparency & Governance; Clinical Quality & Efficacy; Equity & Bias	Providers & Health Systems; Patients & Public; Developers & Vendors; Regulators & Government	https://link.springer.com/article/10.1007/s11606-024-09102-0
The Playbook: Implementing AI in Healthcare	Voluntary Standards	Guidance	Digital Medicine Society	2024-10-08	Low		Providers & Health Systems	https://dimesociety.org/resources/the-playbook-implementing-ai-in-healthcare/
AI Policy Principles for Health AI	Voluntary Standards	Principles	Healthcare Information and Management Systems Society	2024-09-04	Low	Transparency & Governance	Providers & Health Systems	https://www.himss.org/resources/ai-global-policy-principles/
HITRUST AI Risk Management Insights Report	Voluntary Standards	Assessment	HITRUST Alliance	2024-09-01	Low			https://help.mycsf.net/docs/Example%20HITRUST%20AI%20Risk%20Manafement%20Insights%20Report%20-%20r2.pdf
Artificial Intelligence in the Provision of Health Care	Voluntary Standards	Statement	American College of Physicians	2024-08-13	Low	Transparency & Governance; Equity & Bias	Providers & Health Systems	https://www.acpjournals.org/doi/10.7326/M24-0146
CHIME 10 AI Principles for Healthcare	Voluntary Standards	Guidance	College of Healthcare Information Management Executives	2024-07-30	Low	Safety & Risk; Privacy & Data; Transparency & Governance; Clinical Quality & Efficacy; Equity & Bias	Providers & Health Systems; Developers & Vendors	https://chimecentral.org/chime/resource-post/chime-ai-principles
NIST AI 600-1 – NIST AI RMF Generative AI Profile	Voluntary Standards	Guidance	National Institute of Standards and Technology	2024-07-26	Medium	Safety & Risk; Transparency & Governance	Providers & Health Systems; Developers & Vendors	https://nvlpubs.nist.gov/nistpubs/ai/NIST.AI.600-1.pdf
HITRUST AI Assurance Program & AI Risk Management Assessment	Voluntary Standards	Assessment	HITRUST Alliance	2024-07-17	Medium	Safety & Risk	Providers & Health Systems; Payers & Purchasers; Developers & Vendors	https://hitrustalliance.net/assessments-and-certifications/airiskmanagementassessment
Navigating the Responsible and Ethical Incorporation of Artificial Intelligence into Clinical Practice	Voluntary Standards	Statement	Federation of State Medical Boards	2024-04-23	Medium	Safety & Risk; Privacy & Data; Transparency & Governance; Clinical Quality & Efficacy; Equity & Bias	Providers & Health Systems; Patients & Public; Developers & Vendors; Regulators & Government	https://www.fsmb.org/siteassets/advocacy/policies/fsmb-navigating-ai-in-clinical-practice-policy-adopted-april-2024.pdf
Use of Artificial Intelligence in Improving Outcomes in Heart Disease	Voluntary Standards	Statement	American Heart Association	2024-02-28	Medium	Clinical Quality & Efficacy		https://www.ahajournals.org/doi/pdf/10.1161/CIR.0000000000001201
Joint Multi-Society Statement on AI in Radiology	Voluntary Standards	Best Practices	ACR + RSNA + CAR + ESR + RANZCR	2024-01-22	Medium	Safety & Risk	Providers & Health Systems	https://www.jacr.org/article/S1546-1440(23)01020-7/fulltext
ISO/IEC 42001:2023 – Artificial Intelligence Management System	Voluntary Standards	Standard	International Organization for Standardization + International Electrotechnical Commission	2023-12-01	Medium	Transparency & Governance; Safety & Risk; Privacy & Data	Providers & Health Systems; Developers & Vendors; Regulators & Government	https://www.iso.org/standard/42001
Regulatory Considerations on Artificial Intelligence for Health	Voluntary Standards	Guidance	World Health Organization	2023-10-19	Medium	Transparency & Governance; Safety & Risk; Equity & Bias	Regulators & Government; Providers & Health Systems; Developers & Vendors; Patients & Public	https://www.who.int/publications/i/item/9789240078871
ARCH-AI – ACR Recognized Center for Healthcare AI	Voluntary Standards	Quality Assurance Program / Certification	American College of Radiology	2023-10-01	Medium	Clinical Quality & Efficacy		https://www.acr.org/Data-Science-and-Informatics/AI-in-Your-Practice/ARCH-AI
Validation Framework for the Use of Artificial Intelligence Within Healthcare – Specification	Voluntary Standards	Standard	British Standards Institution	2023-07-25	Medium	Clinical Quality & Efficacy; Safety & Risk; Transparency & Governance	Providers & Health Systems; Developers & Vendors; Regulators & Government	https://landingpage.bsigroup.com/LandingPage/Standard?UPI=000000000030434912
Health AI Partnership Guides & Health AI Hub	Voluntary Standards	Toolkit	Health AI Partnership	2023-05-01	Low	Clinical Quality & Efficacy		https://healthaipartnership.org/insight/health-ai-partnership-guides
Blueprint for Trustworthy AI Implementation Guidance for Healthcare	Voluntary Standards	Guidance	Coalition for Health AI	2023-04-04	Medium	Clinical Quality & Efficacy	Providers & Health Systems; Developers & Vendors	https://assets.ctfassets.net/7s4afyr9pmov/4AXIWGIlcrjWDaW2ueTaRS/f98e5cb2528187635895cce6ba5ec309/Blueprint_for_Trustworthy_AI.pdf
AAMI TIR34971 – 2023 Application of ISO 14971 to ML in AI	Voluntary Standards	Guidance	Association for the Advancement of Medical Instrumentation	2023-03-14	Medium	Safety & Risk	Regulators & Government	https://www.aami.org/standard/aami-tir349712023-pdf/
AI RMF 1.0 – NIST AI Risk Management Framework	Voluntary Standards	Framework	National Institute of Standards and Technology	2023-01-26	Medium	Safety & Risk; Transparency & Governance	Providers & Health Systems; Payers & Purchasers; Developers & Vendors	https://www.nist.gov/itl/ai-risk-management-framework
Ethical Use of Artificial Intelligence in Nursing Practice	Voluntary Standards	Statement	American Nurses Association	2022-12-20	Low	Safety & Risk; Transparency & Governance		https://www.nursingworld.org/globalassets/practiceandpolicy/nursing-excellence/ana-position-statements/the-ethical-use-of-artificial-intelligence-in-nursing-practice_bod-approved-12_20_22.pdf
IEEE 7003-2022 – Algorithmic Bias Considerations	Voluntary Standards	Standard	IEEE Standards Association	2022-12-14	Medium	Clinical Quality & Efficacy; Equity & Bias		https://standards.ieee.org/ieee/7003/11357/
IEEE 7002-2022 – Data Privacy Process	Voluntary Standards	Standard	IEEE Standards Association	2022-04-19	Medium	Privacy & Data; Transparency & Governance		https://standards.ieee.org/ieee/7002/6898/
NIST SP 1270 – Identifying and Managing Bias in AI	Voluntary Standards	Guidance	National Institute of Standards and Technology	2022-03-16	Medium	Equity & Bias	Providers & Health Systems	https://nvlpubs.nist.gov/nistpubs/SpecialPublications/NIST.SP.1270.pdf
IEEE 7001-2021 – Transparency of Autonomous Systems	Voluntary Standards	Standard	IEEE Standards Association	2022-03-04	Medium	Transparency & Governance	Developers & Vendors	https://standards.ieee.org/ieee/7001/6929/
Ethics and Governance of Artificial Intelligence for Health	Voluntary Standards	Guidance	World Health Organization	2021-07-06	Low	Equity & Bias; Safety & Risk; Transparency & Governance	Providers & Health Systems; Patients & Public; Regulators & Government; Developers & Vendors	https://www.who.int/publications/i/item/9789240029200
